# Supplementary material for: A Water‐Saving Drought Survival Phenotype in a Wheat TILLING Mutant Involves Survival‐Biased Metabolic and Phosphorylation Reprogramming
Source: Plant Cell Environ. 2026 Apr 19;49(8):5435–49. doi: 10.1111/pce.70546 (PMC13353719; doi:10.1111/pce.70546)
Supplement: Supplementary file 2 — Supporting File 2 [file PCE-49-5435-s002.xlsx]

## Sheet: TableS1
Supplementary Table 1. The list of primers for qRT-PCR in this study.
Target genes	Forward primer (5'-)	Reverse Primer (3'-)
Actin	CCTCTCTGCGCCAATCGT	TCAGCCGAGCGGGAAATTGT
AOS	TAAGCAGATCCACAGCAACGTTAGC	TGGAAGTAGTAGAAGTCGAGGCGGT
LEA	GACAACACCATCACCACCAAGGACA	TAATACAGAACCGGACACGAGGAGT
TaPP2C6	ACGAGTGCCTGATCCTAGCCAG	GGAGATGTTGTCCGAGCTGTTCTT
TaP5CS1	AAGTGGAAACGGCCTTCTTCT	GCCTGTTACTGCCTCTTGGA
Ta5CR1	CCATGGCTGATGGTGGAGTT	GCATCTTGTTGTGGCAGCAA
TaP5CDH1	TTGTTCAAAGGGTTTCTGCG	GCCAACGATTGCCATTACTC
TaProDH1	CGACCGGAACCTGCAGTT	ATCACCGCGTTCTTGAACCT

## Sheet: TableS2
Supplementary Table 2. The list of specifically accumulated phosphopeptides and gene annotations in WS1.
Detected Peptide	Gene ID (v1.1)	Gene ID (v2.1)	Protein description (Ta)	Protein description (At)	TAIR10	E-value
[K].LCQAESPDS(p)PQPGGALK.[D]	TraesCS7B02G110600.1	TraesCS7B03G0290900	Chromatin remodeling protein-like	P-loop containing nucleoside triphosphate hydrolases superfamily protein, SYD	AT2G28290	-
[K].DSALVTSAAGEIIPVLVSS(p)PVPSALK.[T]	TraesCS2A02G084200.1	TraesCS2A03G0164400	EAT repeat-containing protein	phosphatidylinositol 3- and 4-kinase family protein	AT1G27570	-
[R].TSILQAEAAAAAADS(p)PPAGTAEGGK.[Q]	TraesCS7D02G366600.1	TraesCS7D03G0864200	ABC transporter family protein	ABC-2 and Plant PDR ABC-type transporter family protein, ABCG36	AT1G59870	-
[R].RACS(p)VGVVGASAGPGS(p)PPGS(p)PGR.[S]	TraesCS4D02G180000.1	TraesCS4D03G0448500	SNF1 protein kinase regulatory subunit beta-1	5'-AMP-activated protein kinase beta-2 subunit, AKINBETA1	AT5G21170	-
[R].DGQTTSGGDIIPNIGS(p)PSQSGGDIDMLIK.[QK]	TraesCS3B02G247800.1	TraesCS3B03G0646600	Transcriptional corepressor LEUNIG	transcriptional corepressor, LEUNIG	AT4G32551	-
[R].EADVGNCS(p)DVALGR.[C]	TraesCS3A02G165700.1.cds1	TraesCS3A03G0388900	Capsid protein	-	-	-
[K].SDATIDDENSVGT(p)PR.[LQ]	TraesCS6A02G228500.3	TraesCS6A03G0628500	CLIP-associating family protein	CLIP-associated protein, ATCLASP	AT2G20190	-
[K].ENANLIDGDDS(p)DELR.[S]	TraesCS3D02G031500.1	TraesCS3D03G0056700	glutamyl-tRNA (Gln) amidotransferase subunit C	glutamyl-tRNA (Gln) amidotransferase subunit C	AT5G17460	6e-64
[K].EKPVGANNSLSSSPSS(p)PEVGSTTGFR.[R]	TraesCS6A02G308500.1	TraesCS6A03G0805800	Protein kinase	Protein kinase superfamily protein, M3Kdelta7	AT1G18160	-
[-].MAAATPHS(p)PPPQLSSPFLEYITAPGGLDK.[V]	TraesCS7B02G185300.2	TraesCS7B03G0521000	Glucose-6-phosphate 1-epimerase	Galactose mutarotase-like superfamily protein	AT4G25900	-
[K].SSDSEEEKLEEAES(p)SEESDS.[-]	TraesCS6D02G204200.1	TraesCS6D03G0508900	RNA-binding family protein, putative	RNA-binding (RRM/RBD/RNP motifs) family protein, CP33C	AT4G09040	-
	TraesCS6A02G230900.1	TraesCS6A03G0634900				-
[R].SISITVS(p)DDDGAAAPR.[R]	TraesCS3A02G272300.2	TraesCS3A03G0690400	transmembrane protein (DUF616)	DNA-directed RNA polymerase subunit beta (DUF616)	AT5G42660	-
[R].SVAEEGEGTALHSTSPRS(p)PGELAVR.[T]	TraesCS5B02G030100.2	TraesCS5B03G0074100	Serine protease HtrA-like	Trypsin family protein with PDZ domain-containing protein, DEG14	AT5G27660	0.00072
[R].VPSNSSPRVS(p)PNETAASAASSPLAK.[K]	TraesCS6B02G387400.1	TraesCS6B03G1095300	Protein TSS	Tetratricopeptide repeat (TPR)-like superfamily protein, REC2	AT4G28080	-
[K].EEAEAS(p)EMEQEASGK.[G]	TraesCS6B02G249900.1	TraesCS6B03G0735200	Sister chromatid cohesion protein PDS5 B-B	Tudor/PWWP/MBT superfamily protein, ATPDS5E	AT1G15940	-
	TraesCS6A02G231400.3	TraesCS6A03G0637300				-
	TraesCS6D02G203700.1	TraesCS6D03G0508400				-
[R].FVESS(p)PLNS(p)YASK.[E]	TraesCS3A02G511700.1	TraesCS3A03G1204800	MACPF domain-containing protein	MAC/Perforin domain-containing protein, MACP2	AT4G24290	2.7e-95
[R].RACSVGVVGASGGPGS(p)PPVS(p)PGR.[S]	TraesCS4B02G178400.1	TraesCS4B03G0502600	SNF1 protein kinase regulatory subunit beta-1	5'-AMP-activated protein kinase beta-2 subunit protein, AKINBETA1	AT5G21170	-
[R].ACSVGVVGASGGPGS(p)PPVS(p)PGR.[S]
[R].RACS(p)VGVVGASGGPGS(p)PPVS(p)PGR.[S]
[K].KDVGDDDGDS(p)LDEDDLT.[-]	TraesCS2A02G461600.1	TraesCS2A03G1088100	gamma-soluble NSF attachment protein	gamma-soluble NSF attachment protein, GAMMA-SNAP	AT4G20410	-
[K].NVAEAEEEEEEVEES(p)EEEES(p)EDDGEEK.[KV]	TraesCS3D02G291400.1	TraesCS3D03G0669900	28 kDa heat-and acid-stable phosphoprotein, putative	28 kDa heat/acid-stable phosphoprotein-like protein, MUSE7	AT5G46020	-
[K].ASDSNGGAPGAQS(p)PPPPADDDEAQVDGPSEDGAGASVAAK.[K]	TraesCS7B02G166300.1	TraesCS7B03G0448500	Methionine aminopeptidase 2	methionine aminopeptidase 2A, MAP2A	AT2G44180	-
[R].DADYDEDDDGDGDEELEEES(p)GGEDEEEGDAAAEDSR.[Q]	TraesCS6B02G342300.1	TraesCS6B03G0966700	DExH-box ATP-dependent RNA helicase DExH15 chloroplastic	DEAD/DEAH box helicase, EMB25	AT1G70070	-
[R].ADGES(p)GEEAAGTGGDDEEEAAVT(p)DGDNAAEVR.[G]	TraesCS2B02G234100.1	TraesCS2B03G0562400	Transcription factor jumonji domain-containing protein	JmjC domain protein, JMJ24	AT1G09060	2.9e-13
[K].DGFIVDDADEDEEEEEEEARAS(p)DDERR.[K]	TraesCS1D02G311400.2	TraesCS1D03G0740000	Transcription elongation factor spt6	Transcription elongation factor Spt6	AT1G63210	-
[K].GDDDSDFS(p)DEEPASGPK.[V]	TraesCS4D02G359000.1	TraesCS4D03G0843400	DEAD-box ATP-dependent RNA helicase 50	DEA(D/H)-box RNA helicase family protein	AT3G06980	-
[R].EEES(p)PEAAPGDAAPAPQAAPTGEAASAATGEGGGER.[H]	TraesCS2A02G039200.1	TraesCS2A03G0074300	23S rRNA (Uracil-5-)-methyltransferase	tRNA methyltransferase 2b, ATC3H24	AT2G28450	-
[R].AAAS(p)DEEEEDEEGEGLPLPR.[R]	TraesCS1A02G352000.1	TraesCS1A03G0863900	CASC3/barentsz eIF4AIII-binding protein	CASC3/Barentsz elF4AIII-binding protein, BTZ2	AT1G15280	-
[K].VSS(p)PS(p)ADEAIPEEAAEK.[V]	TraesCS3D02G543800.1	TraesCS3D03G1200000	Serine/threonine-protein kinase ATM	Tudor/PWWP/MBT superfamily protein, PDP2	AT3G09670	2.8e-21
	TraesCS3A02G538200.1	TraesCS3A03G1276800				6.8e-10
[R].SDAPADADADAAS(p)VAS(p)DDQPDQPPR.[E]	TraesCS5A02G203500.1	TraesCS5A03G0527400	Trehalose-6-phosphate synthase	UDP-Glycosyltransferase / trehalose-phosphatase family protein, TPS6	AT1G68020	-
[R].KTSPGSSPAS(p)AAVGGAAPGGLDAVR.[T]	TraesCS6D02G236200.1	TraesCS6D03G0577200	N6-adenosine-methyltransferase MT-A70-like	mRNAadenosine methylase, EMB1706	AT4G10760	-
[R].SRYPS(p)YSPEPS(p)PVR.[R]	TraesCS4A02G141800.2	TraesCS4A03G0319100	Serine/arginine-rich SC35-like splicing factor SCL28	SC35-like splicing factor 28, SCL28	AT5G18810	-
[R].GLVPVLGVGGS(p)ER.[H]	TraesCS6B02G117400.1	TraesCS6B03G0290200	NPH3 domain containing protein	Phototropic-responsive NPH3 family protein, JK218	AT5G64330	-
[K].VLSHSSENSNVAS(p)PDIS(p)PR.[D]	TraesCS3D02G297800.1	TraesCS3D03G0682900	Protein TSS	Tetratricopeptide repeat (TPR)-like superfamily protein, REC1	AT1G01320	0
[K].RPHPS(p)PDADDGHVREEEAAAAAGAAGSDTEGGGGVQR.[A]	TraesCS1B02G327300.2	TraesCS1B03G0897500	E3 ubiquitin-protein ligase	RING1B	AT1G03770	4.8e-54
[K].NVAEAEEEEEEVEES(p)EEEES(p)EDDGEEKKHK.[G]	TraesCS3D02G291400.1	TraesCS3D03G0669900	28 kDa heat-and acid-stable phosphoprotein, putative	28 kDa heat/acid-stable phosphoprotein-like protein, MUSE7	AT5G46020	-
[R].KEDSLS(p)DEDS(p)DEDLSLK.[E]	TraesCS2A02G356300.2	TraesCS2A03G0871700	Sister chromatid cohesion protein PDS5 B-B	binding protein, PDS5A	AT5G47690	2.3e-45
[K].NQFSLEDTDSTANVDEVGS(p)PEK.[L]	TraesCS4A02G146400.2	TraesCS4A03G0373200	Apoptotic chromatin condensation inducer in the nucleus	SAP domain-containing protein, ACINUS	AT4G39680	-
[K].AAADHPS(p)PS(p)PDAPAAAVAENPAPAAAGR.[R]	TraesCS6B02G337900.1	TraesCS6B03G0956600	protease-like protein	DegP protease 9, DEG9	AT5G40200	-
[K].SPCHDEPLLTADSNCHPGSPT(p)LS(p)PK.[H]	TraesCS5A02G178600.1	TraesCS5A03G0474000	Myb family transcription factor family protein	myb-like HTH transcriptional regulator family protein	AT2G01060	-
[K].AAAAAAAVSVQGLKGVAKPS(p)S(p)LS(p)DGDWVK.[C]	TraesCS3D02G391000.1	TraesCS3D03G0864400	chlorophyll a-b binding protein 6	-	-	-
[K].KGAQS(p)EPGDVSGYPPDLPSDK.[N]	TraesCS3B02G013300.1	TraesCS3B03G0022900	TPX2 (Targeting protein for Xklp2) family protein	TPX2 (targeting protein for Xklp2) protein family, WDL2	AT1G54460	-
[K].EVLADS(p)PQNTVTK.[F]	TraesCS2B02G281800.1	TraesCS2B03G0730000	Strictosidine synthase 1	transcriptional regulator ATRX-like protein	AT5G53930	1.5e-08
[R].ADGES(p)GEEAAGS(p)GGEDEEEAAGTDGDNAAEVGGEK.[V]	TraesCS2A02G207000.1	TraesCS2A03G0435300	Transcription factor jumonji domain-containing protein	JmjC domain protein JMJ24	AT1G09060	2.3e-13
[R].SVQPTTS(p)PGPNDLS(p)E.[-]	TraesCS6B02G350800.1	TraesCS6B03G0988700	RNA polymerase-associated CTR9-like protein	tetratricopeptide repeat (TPR)-containing protein, APC7	AT2G39090	0.0014
[K].AAAKPNPPPLPSAATSTPPSTK.[A]	TraesCS4B02G165300.1	TraesCS4B03G0460700	Protein SUPPRESSOR OF GENE SILENCING 3	RNA recognition motif XS domain protein	AT3G22430	-
[K].DSALVTSAAGEIIPVLASSPVPSALK.[T]	TraesCS2B02G098800.3	TraesCS2B03G0229100	HEAT repeat-containing protein	phosphatidylinositol 3- and 4-kinase family protein	AT1G27570	-
[R].SRPLPVPADDTTSVESTSR.[E]	TraesCS1A02G201400.1.cds1	TraesCS1A03G0538400	Protein PLASTID MOVEMENT IMPAIRED 1	plastid movement impaired1, PMI1	AT1G42550	6e-20
[R].QSSLTAGTSSMAIMR.[E]	TraesCS1A02G405800.1	TraesCS1A03G0993300	Sugar transporter protein	Vacuolar sugar transporter, ERDL4	AT1G19450	-
[-R].MTTESDSDSDATTAAALGR.[G]	TraesCS5B02G375800.1	TraesCS5B03G0943200	Serine/threonine-protein phosphatase	BRI1 suppressor 1 (BSU1)-like 3（BSL3）	AT2G27210	-
[K].AVEEPSPAAAAPAEEKTSVKAEEEPSPAAAAAEGQR.[R]	TraesCS4A02G328600.1	TraesCS4A03G0815800	Ankyrin repeat domain protein, putative	ankyrin repeat-containing protein 2, AKR2	AT4G35450	7.6e-39
[R].FHSPSSPTAAGSEAPASSFLSFADPLDAAAAGGGHAACR.[F]	TraesCS4A02G416700.1	TraesCS4A03G1026400	Appr-1-p processing enzyme family protein	appr-1-p processing enzyme family protein	AT1G69340	3.1e-149
[R].IIEEVINSMSDDEGEEENEEDAEENGK.[K]	TraesCS3B02G471100.1	TraesCS3B03G1164200	Dek protein	DEK domain-containing chromatin associated protein, DEK1	AT3G48710	-
[R].GFNFFDANLPSSSGAGPSR.[N]	TraesCS5D02G432200.1	TraesCS5D03G0951900	Nuclear-interacting partner of ALK	IAP-like protein 1, ILP1	AT1G17210	-
[-].MADPSHSSPTAGDALLPPPASDAPEAPLPAAAADLDKEFGFQR.[E]	TraesCS6B02G315700.1	TraesCS6B03G0904100	Altered inheritance of mitochondria protein 32	Sucrase/ferredoxin-like family protein,	AT5G55900	-
[R].MASMGPSMQPPFGLLDPQFGAFPGSHESTSPR.[I]	TraesCS3B02G189700.1	TraesCS3B03G0457300	KH domain-containing protein	RNA-binding KH domain-containing protein, ATKH4	AT1G51580	1.2e-29
[R].LMQLLGSSGSGHLESAVSMPPPSSEFAAAQPSPLPAMPSAPPAR.[M]	TraesCS6B02G314800.3	TraesCS6B03G0902700	Enhancer of mRNA-decapping protein 4	varicose-like protein, VCR	AT3G13290	-
[R].GGGGGYSDAEEDEEDALLR.[Q]	TraesCS2A02G225600.1	TraesCS2A03G0488800	Potassium transporter	K+ uptake permease 5, KUP5	AT4G33530	-
[K].LEAAPGSSPELVDENK.[S]	TraesCS3B02G412600.1	TraesCS3B03G1022700	DNA polymerase	DNA-directed DNA polymerase, ICU2	AT5G67100	-
[R].SPASPDAPAPSDDVLLR.[A]	TraesCS7A02G533000.1	TraesCS7A03G1295400	Senescence/dehydration-associated-like protein	Senescence/dehydration-associated protein-like protein, ERD7	AT2G17840	-
[R].AEDEEHSSDFEPEENGDGAEDEEIEDDDAEDGEDSVK.[A]	TraesCS3A02G343300.1	TraesCS3A03G0820100	Immediate-early protein RSP40	nucleolin	AT1G47970	8.5e-05
[R].TQHMGGINLEDRLSDEDMESAAGTVR.[R]	TraesCS5A02G313200.1	TraesCS5A03G0761600	FAS-associated factor 2-B	UBX domain-containing protein,	AT4G00752	-
[R].TSFLQPSDSGKSLEPR.[E]	TraesCS5B02G568400.1	TraesCS5B03G1375200	Kinase family protein	kinase superfamily with octicosapeptide/Phox/Bem1p domain-containing protein, B4	AT1G16270	-
[K].TEAADTDEPTDSDTKSDEAAETQAEDESTPVPVVNK.[E]	TraesCS5B02G185200.2	TraesCS5B03G0493600	Proton pump interactor, putative	proton pump-interactor	AT1G53110	-
[R].ALAVATSAASGASSPPLSSSPDDEGNRSPSSR.[S]	TraesCS2A02G199900.1.cds1	TraesCS2A03G0417200	Zinc finger CCCH domain-containing protein	Zinc finger C-x8-C-x5-C-x3-H type family protein, SOM	AT1G03790	1.2e-51
[R].LPAPSGPSSPSSSTSAGAAAALANGLAHAHADVASPSSLR.[Q]	TraesCS5D02G292700.1	TraesCS5D03G0666400	Uridine kinase	uridine kinase-like 2, UKL2	AT3G27190	-
[-].MADPSHSSPTAGDALLPPPASDAPEAPLPAAAADLDK.[E]	TraesCS6B02G315700.1	TraesCS6B03G0904100	Altered inheritance of mitochondria protein 32	Sucrase/ferredoxin-like family protein	AT4G26620	-
[R].IQFQRPNPVGTNNAPPSPTTAATAAPTSTPASSFLAMVQ.[-]	TraesCS2A02G389200.1	TraesCS2A03G0940200	Trihelix transcription factor GT-2	Duplicated homeodomain-like superfamily protein, DF1	AT1G76880	-
[-].MSTDAAAADIPVPQVEATADPVVETTADAAAGDAK.[A]	TraesCS5D02G452000.1	TraesCS5D03G0991900	Histone H1	histone H1-3, HIS1-3	AT2G18050	1.1e-19
To determine Protein description (Ta) and (At), WheatOmics 1.0, Ensembl Plants and TAIR were used.
in E-value column, "-" means the genes designated as orthologues of the wheat gene in Ensembl Plants.
Red-highlighted contents indicate phosphorylation picked up in the main text.

## Sheet: TableS3
Supplementary Table 3. The list of 3FC accumulated phosphopeptides and gene annotations in WS1 vs C.
Detected Peptide	Gene ID (v1.1)	Gene ID (v2.1)	Protein description (Ta)	Protein description (At)	TAIR10	E-value
[K].S(p)YAALGGVAMAR.[K]	TraesCS1A02G343700.1	TraesCS1A03G0847000	Oxidative stress 3	OXIDATIVE STRESS 3, OXS3	AT5G56550	1.8e-09
[K].EKVAES(p)S(p)DEEEEEEEPVSAK.[A]	TraesCS2D02G355200.2	TraesCS2D03G0814600	Sister chromatid cohesion protein PDS5 B-B	binding protein	AT5G47690	1.2e-45
	TraesCS2A02G356300.2	TraesCS2A03G0871700				2.3e-45
[K].TDSEVTSLAPSS(p)PARS(p)PPR.[A]	TraesCS2D02G582200.1	TraesCS2D03G1306900	ATP synthase subunit alpha, chloroplastic	COMPANION OF CELLULOSE SYNTHASE 1, CC1	AT1G45688	-
[R].GSVYYVQSPS(p)R.[D]
[K].S(p)YAALGGMAMAR.[K]	TraesCS1D02G345500.1	TraesCS1D03G0814800	Oxidative stress 3	OXIDATIVE STRESS 3, OXS3	AT5G56550	1.4e-09
[K].GGDDSDFS(p)DEEPASGPK.[V]	TraesCS5A02G548800.2	TraesCS5A03G1281300	DEAD-box ATP-dependent RNA helicase 50	DEA(D/H)-box RNA helicase family protein	AT3G06980	-
[K].KGLVSYGDGS(p)PDS(p)AGK.[-]	TraesCS6D02G167200.3	TraesCS6D03G0374800	Peptidyl-prolyl cis-trans isomerase CYP95	Cyclophilin-like peptidyl-prolyl cis-trans isomerase family protein	AT4G32420	-
	TraesCS6B02G208900.2	TraesCS6B03G0556000				-
[K].RS(p)EGDELEEIQEER.[TI]	TraesCS2D02G487700.1	TraesCS2D03G1089100	Kinesin-like calmodulin-binding protein (ZWICHEL)	kinesin-like calmodulin-binding protein (ZWICHEL), ZWI	AT5G65930	0
[K].EKVPES(p)S(p)DEEEEEEEPVSAK.[A]	TraesCS2B02G375600.1	TraesCS2B03G0966100	Sister chromatid cohesion protein PDS5 B-B	binding protein	AT5G47690	1.8e-46
[R].VVKPDPPT(p)EDDEEEETPLPPRR.[R]	TraesCS2B02G234100.1	TraesCS2B03G0562400	Transcription factor jumonji domain-containing protein	JmjC domain protein JMJ24	AT1G09060	2.9e-13
	TraesCS2A02G207000.1	TraesCS2A03G0435300				2.3e-13
[R].VSPNETAAS(p)AASS(p)PLAK.[K]	TraesCS6B02G387400.1	TraesCS6B03G1095300	Clustered mitochondria protein	REDUCED CHLOROPLAST COVERAGE 2	AT4G28080	-
[R].EHS(p)DLELGELR.[E]	TraesCS4B02G303000.1	TraesCS4B03G0793800	Dentin sialophosphoprotein-related, putative isoform 1	CONSTITUTIVE ALTERATIONS IN THE SMALL RNAS PATHWAYS9, CARP9	AT3G21290	5.4e-36
[R].GVEPSGPDAGS(p)PTFSVR.[V]	TraesCS4A02G007400.1	TraesCS4A03G0012800	3-ketoacyl-CoA synthase	3-ketoacyl-CoA synthase 10, KCS10	AT2G26250	-
[R].KERPEAAIS(p)AES(p)GDAETETER.[K]	TraesCS1A02G445900.2	TraesCS1A03G1086000	winged-helix DNA-binding transcription factor family protein	-	-	-
[K].DATS(p)DFEDIGHSDSAR.[E]	TraesCS1B02G199300.1	TraesCS1B03G0583900	CB5-E	cytochrome B5 isoform E, CB5-E	AT5G53560	-
[K].HVVTPSSDVEKDRES(p)DTDADVR.[K]	TraesCS4B02G209700.1	TraesCS4B03G0579700	Serine/arginine repetitive matrix protein 1	splicing factor PWI domain-containing protein, SRRM1L	AT2G29210	-
[K].FTDAEPGSSSPLRK.[I]	TraesCS7B02G003000.1	TraesCS7B03G0006000	COP1-interacting-like protein	COP1-interacting protein-like protein	AT5G43310	-
[K].LSIDS(p)S(p)EDEGNEEK.[H]; [K].GLVSYGDGS(p)PDS(p)AGK.[-]	TraesCS6D02G167200.3	TraesCS6D03G0374800	Peptidyl-prolyl cis-trans isomerase CYP95	Cyclophilin-like peptidyl-prolyl cis-trans isomerase family protein	AT4G32420	-
	TraesCS6B02G208900.2	TraesCS6B03G0556000				-
[R].KRPAASVGS(p)DDEEGS(p)GGDDSGAIAAAR.[S]	TraesCS4A02G082400.1	TraesCS4A03G0167900	RING zinc finger protein, putative	Zinc finger (CCCH-type/C3HC4-type RING finger) family protein	AT1G01350	-
[R].IGELITTGTGYNSDNSVHGGSSLSHLAPIR.[E]	TraesCS6A02G017500.2	TraesCS6A03G0038200	Nitrate reductase	nitrate reductase 2, NIA2	AT1G37130	-
[K].VQSGVMT(p)AETGTYR.[W]	TraesCS5D02G343000.1	TraesCS5D03G0769200	Protein kinase, putative	ACT-like protein tyrosine kinase family protein, STY8	AT2G17700	-
[R].FDPDGS(p)DDEAPAGAAVR.[R]	TraesCS5A02G375900.1.cds1	TraesCS5A03G0901600	ATP-dependent RNA helicase	DEA(D/H)-box RNA helicase family protein	AT4G16630	0
[R].AHAHQEDPRS(p)PS(p)PPPPPRR.[A]	TraesCS1B02G346000.1	TraesCS1B03G0948600	BAG family molecular chaperone regulator 8, chloroplastic	BCL-2-associated athano 5, BAG5	AT1G12060	0.001
[K].SDSDITSLAASSPPRS(p)PKR.[G]	TraesCS7B02G022400.1	TraesCS7B03G0060600	Late embryogenesis abundant protein	Late embryosis abundant protein, group 2	AT3G24605	-
[K].IVESKPEFS(p)T(p)DEEQSPK.[K]	TraesCS6D02G089000.1	TraesCS6D03G0174400	Endoglucanase 11	REGULATOR OF BULB BIOGENESIS1, RBB1	AT5G40450	9.2e-06
	TraesCS6A02G093300.2	TraesCS6A03G0214600				5e-06
[-].MATADGQSQPAATEPSPSPAK.[R]	TraesCS2A02G286600.1.cds1	TraesCS2A03G0715000	Ubiquitin carboxyl-terminal hydrolase BAP1	nucleolin	AT1G12830	0.0011
[R].SASAAASSAAT(p)TPTAPAAGGPFR.[L]	TraesCS5A02G227100.1.cds1	TraesCS5A03G0580700	Zinc-finger homeodomain 1	homeobox protein 30, HB30	AT5G15210	2.4e-23
[R].ARS(p)IS(p)RS(p)PPPALAR.[S]	TraesCS6B02G248500.1	TraesCS6B03G0731300	Arginine/serine-rich splicing factor, putative	RNA recognition motif and CCHC-type zinc finger domains containing protein, RSZ22a	AT2G24590	-
[R].RPHVEGDKS(p)DDS(p)DDDKPLAFR.[K]	TraesCS7B02G202300.1	TraesCS7B03G0574100	DNA topoisomerase family protein	DNA binding / DNA topoisomerase type I	AT4G26701	-
[R].VSPNETAASVAS(p)S(p)PLAK.[K]	TraesCS6D02G336800.1	TraesCS6D03G0782100	Protein TSS	Tetratricopeptide repeat (TPR)-like superfamily protein, REC2	AT4G28080	-
[R].SST(p)MPGVIK.[D]	TraesCS2B02G005300.1	TraesCS2B03G0036700	Sterol 3-beta-glucosyltransferase	UDP-Glycosyltransferase superfamily protein, SGT	AT3G07020	-
To determine Protein description (Ta) and (At), WheatOmics 1.0, Ensembl Plants and TAIR were used.
in E-value column, "-" means the genes designated as orthologues of the wheat gene in Ensembl Plants.
Red-highlighted contents indicate phosphorylation picked up in the main text.

## Sheet: TableS4
Supplementary Table 4. The list of specifically accumulated phosphopeptides and gene annotations in C.
Detected Peptide	Gene ID (v1.1)	Gene ID (v2.1)	Protein description (Ta)	Protein description (At)	TAIR10	E-value
[R].LLEQQQQQNNAAAALSSS(p)PPQSQQGDEPPSSSSQSTAAGHR.[A]	TraesCS4A02G022000.2	TraesCS4A03G0039800	Ubiquitin carboxyl-terminal hydrolase family protein	Ubiquitin carboxyl-terminal hydrolase-related protein	AT3G47910	-
[K].AQASCSAEGS(p)PPPAEPPR.[V]	TraesCS7A02G241300.1	TraesCS7A03G0553500	Eukaryotic translation initiation factor 3 subunit F	COP9 signalosome subunit 6B, CSN6B	AT4G26430	-
[K].FALLFT(p)FGNIMAVGSTVFVMGVNK.[Q]	TraesCS3A02G143900.1	TraesCS3A03G0333400	Vesicle transport protein	Got1/Sft2-like vescicle transport protein family	AT5G24170	-
[-].MGSAAS(p)PPRALDAATQEDLKR.[V]	TraesCS2D02G271700.1.cds1	TraesCS2D03G0628500	Ribose-5-phosphate isomerase A	Ribose 5-phosphate isomerase, type A protein, RSW10	AT1G71100	-
[R].FSISGLSSSLTSGSPPLQNS(p)PR.[K]	TraesCS7A02G147100.7	TraesCS7A03G0345300	Chromatin-remodeling factor CHD3	chromatin remodeling factor CHD3, PICKLE	AT2G25170	-
[R].SSGTTTVFPVGKPAGPPRPATTKGS(p)APVK.[L]	TraesCS5A02G081900.1	TraesCS5A03G0207600	wiskott-aldrich syndrome family protein, putative (DUF1118)	wiskott-aldrich syndrome family protein, putative (DUF1118), RIQ1	AT5G08050	-
[R].GHTLTPSTVS(p)GEMTDLTSSK.[E]	TraesCS3A02G397700.1	TraesCS3A03G0932600	Receptor-like kinase	Leucine-rich repeat protein kinase family protein	AT2G26730	-
[R].LEAVLMLLMLMVYNASGAFVGINIGTNVSDLPSASDIVS(p)ILK.[A]	TraesCS5B02G153900.1	TraesCS5B03G0421400	Glucan endo-1,3-beta-glucosidase, putative	O-Glycosyl hydrolases family 17 protein	AT3G13560	-
[K].QMMLEFGS(p)ER.[G]	TraesCS1B02G445200.1	TraesCS1B03G1195400	Hydroxyproline-rich glycoprotein family protein	Hydroxyproline-rich glycoprotein family protein, CHUP1	AT3G25690	-
	TraesCS1A02G415200.3	TraesCS1A03G1014100				-
[R].RIPSGDTESTEPVLPGDS(p)PPSSSQPQNLDHQYNR.[T]	TraesCS5A02G313200.1	TraesCS5A03G0761600	FAS-associated factor 2-B	UBX domain-containing protein	AT4G00752	-
[K].AEEPPQQTSQSPPLPPPPALHQEEV.[-]	TraesCS4B02G220700.1	TraesCS4B03G0605500	E3 ubiquitin-protein ligase	RING/U-box superfamily protein, LOG2	AT3G09770	-
[K].TETETEDATTSAATLASPARPSPSR.[S]	TraesCS5A02G446400.1.cds1	TraesCS5A03G1051800	Nodulin-like / Major Facilitator Superfamily protein	Major facilitator superfamily protein, OTU1	AT2G28120	-
[R].SSSVACIQQVALAPPALPR.[T]	TraesCS4A02G057800.1	TraesCS4A03G0112900	Ninja-family protein	ABI five binding protein 3, AFP2	AT1G13740	-
[R].ASSVPTPAAAPVPADER.[N]	TraesCS7D02G044400.1	TraesCS7D03G0100600	SNAP34	soluble N-ethylmaleimide-sensitive factor adaptor protein 30, SNAP30	AT1G13890	-
[R].VGAQYAVEAESTPKSPAK.[A]	TraesCS3A02G252800.1	TraesCS3A03G0649300	Regulator of Vps4 activity in the MVB pathway protein	Regulator of Vps4 activity in the MVB pathway protein, ISTL5	AT2G19710	-
				Regulator of Vps4 activity in the MVB pathway protein, ISTL4	AT4G29440	-
[R].QSSLDPTPAPDDGAVLAMPENLDATMR.[L]	TraesCS6A02G218200.1	TraesCS6A03G0598600	Protein kinase, putative	Integrin-linked protein kinase family	AT2G31800	-
[R].KPKPPPAASPDNDHPSSPLAAAADTPEPGSSSGTR.[G]	TraesCS7A02G191300.1	TraesCS7A03G0446100	protease-like protein	DegP protease 9, DEG9	AT5G40200	-
[-].MADPSHSSPTAGDAILPPQASDAPEAPLPAAAADLDKEFGFQR.[E]	TraesCS6D02G267400.1	TraesCS6D03G0643700	Altered inheritance of mitochondria protein 32	Sucrase/ferredoxin-like family protein	AT4G26620	-
					AT5G55900	-
[K].DTSQHVNSMDSECEGTPISSASFISSDK.[F]	TraesCS4B02G261900.1	TraesCS4B03G0698000	DnaJ domain-containing protein	J-domain protein required for chloroplast accumulation response 1, JAC1	AT1G75100	2.6e-44
	TraesCS4A02G041000.2	TraesCS4A03G0079400				2e-44
To determine Protein description (Ta) and (At), WheatOmics 1.0, Ensembl Plants and TAIR were used.
in E-value column, "-" means the genes designated as orthologues of the wheat gene in Ensembl Plants.

## Sheet: TableS5
Supplementary Table 5. The list of 3FC accumulated phosphopeptides and gene annotations in C vs WS1.
Detected Peptide	Gene ID (v1.1)	Gene ID (v2.1)	Protein description (Ta)	Protein description (At)	TAIR10	E-value
[K].SQLS(p)FTAGGPQTAAHLSR.[I]	TraesCS6B02G244800.1	TraesCS6B03G0719400	Basic helix-loop-helix transcription factor	basic helix-loop-helix (bHLH) DNA-binding superfamily protein, AKS2	AT1G05805	-	ABA-RESPONSIVE KINASE SUBSTRATE 2
[K].AGRPGADGS(p)VNGVEMADAEPCLH.[-]	TraesCS7B02G201900.1	TraesCS7B03G0573000	Nitrate transporter 1.1	nitrate transporter 1.1, NRT1.1	AT1G12110	-
[K].TLITNPSLTPVHEESK.[F]	TraesCS1D02G372200.1	TraesCS1D03G0866700	Sec14p-like phosphatidylinositol transfer family protein	Sec14p-like phosphatidylinositol transfer family protein	AT1G19650	-
					AT2G21520	-
					AT4G39170	-
				Sec14p-like phosphatidylinositol transfer family protein, SFH5	AT1G75370	-
[K].YDQVFSNSNQSLGAAFQHSQSYQDR.[K]	TraesCS4A02G495500.1	TraesCS4A03G1244900	RNA-binding protein, putative	MEI2-like 2, ML2	AT2G42890	-
	TraesCS7D02G003000.1	TraesCS7D03G0007200				-
[R].T(p)ISESMDELTSQR.[K]	TraesCS1A02G369800.1	TraesCS1A03G0897000	Serine/threonine-protein kinase STN7, chloroplastic	Serine/Threonine kinase domain protein, STN7	AT1G68830	-
[R].TWPPCGRFSAAQEELYSLILETNK.[E]	TraesCS5A02G086500.1	TraesCS5A03G0218100	Intermediate cleaving peptidase 55, mitochondrial	Metallopeptidase M24 family protein, ICP55	AT1G09300	-
[R].AGADAEQTTNAAGGADAS(p)AASLAAMR.[T]	TraesCS2B02G329600.1	TraesCS2B03G0858800	Ferric reduction oxidase 7	ferric reduction oxidase 6, FRO6	AT5G49730	-
				ferric reduction oxidase 7, FRO7	AT5G49740	-
[R].TDTALLTKEEGGSPIRNPPTAAEDAR.[L]	TraesCS7B02G079700.2	TraesCS7B03G0214200	Kinesin like protein for actin based chloroplast movement 2	kinesin like protein for actin based chloroplast movement 2, KAC2	AT5G65460	-	Kinesin that binds cyclin-dependent kinase CDKA
	TraesCS7D02G176200.1	TraesCS7D03G0397400				-
[R].SPPPEPAAEAQPPPPSSPPSQLPATDPFR.[L]	TraesCS3D02G240200.1	TraesCS3D03G0566000	CASP-like protein	Uncharacterized protein family (UPF0497), CASPL4A3	AT2G36330	6.9e-32
[K].FAAVPSGGGGVAVSAAAPAAGGAAAPAAES(p)KKEEK.[V]	TraesCS2B02G310300.1	TraesCS2B03G0809700	60S acidic ribosomal protein	60S acidic ribosomal protein family, P2Y	AT2G27710	-
				60S acidic ribosomal protein family, P2Z	AT2G27720	-
				60S acidic ribosomal protein family, P2W	AT3G44590	-
[-].MGS(p)PTVAPAPLLAAAPDGGEADANGDHER.[Q]	TraesCS3A02G503600.1	TraesCS3A03G1184200	SWAP (Suppressor-of-White-APricot)/surp domain-containing protein / ubiquitin family protein	SWAP (Suppressor-of-White-APricot)/surp domain-containing protein	AT2G43960	-
					AT4G16200	-
					AT5G06520	-
					AT1G14640	-
				SWAP (Suppressor-of-White-APricot)/surp domain-containing protein / ubiquitin family protein, PRP21	AT1G14650	-
				SWAP/surp RNA-binding domain protein	AT1G18050	-
				SWAP (Suppressor-of-White-APricot)/surp RNA-binding domain-containing protein	AT3G27600	-
					AT3G49130	-
					AT5G12280	-
To determine Protein description (Ta) and (At), WheatOmics 1.0, Ensembl Plants and TAIR were used.
in E-value column, "-" means the genes designated as orthologues of the wheat gene in Ensembl Plants.

## Sheet: TableS6
Supplementary Table 6. The list of genes including variants invloved in start or stop codon in WS1
Effect_gene	Gene ID (v1.1)	Gene ID (v2.1)	Effect_consequence	Effect_amino_acid	Annotation
TRAES3BF035300030CFD_t1			stop_gained	W498*	Basic-leucine zipper domain
TRAES3BF046400050CFD_t1			stop_gained	Q297*	Nucleotide-binding alpha-beta plait domain; RNA recognition motif domain; Nucleotide-binding alpha-beta plait domain; RNA recognition motif domain
TRAES3BF117700010CFD_t1			stop_gained	W48*	SAC3/GANP/Nin1/mts3/eIF-3 p25
Traes_1AL_2D4B01C64.1	TraesCS1A02G199000	TraesCS1A03G0532200	stop_gained	Q140*	Tetratricopeptide-like helical domain; Tetratricopeptide repeat; N-acetyltransferase B complex, non-catalytic subunit
Traes_1AL_197423E8E.1	TraesCS1A02G342500	TraesCS1A03G0845300	stop_gained	W220*	Hexokinase; Hexokinase, conserved site; Hexokinase, C-terminal; Hexokinase, N-terminal; Hexokinase; Hexokinase, conserved site; Hexokinase, C-terminal; Hexokinase, N-terminal
Traes_1AL_D1E192C9C.2	TraesCS1A02G246500	TraesCS1A03G0637400	stop_gained	Q301*	Malectin-like carbohydrate-binding domain
Traes_1AL_B6D67577D.1	TraesCS1A02G235800	TraesCS1A03G0613200	stop_gained	W95*	Aldolase-type TIM barrel; 2-nitropropane dioxygenase, NPD
Traes_1AL_8A029D0C4.1	TraesCS1A02G391200	TraesCS1A03G0953500	stop_gained	Q89*	F-box domain
Traes_1AL_A19964E5C.1	TraesCS1A02G220100	TraesCS1A03G0577100	stop_gained	Q277*
Traes_1BL_499D51589.2	TraesCS1B02G240500	TraesCS1B03G0685800	stop_gained	W229*	Ribonuclease H-like domain; 3'-5' exonuclease domain
Traes_1BL_C393ED4EC.2	TraesCS1B02G293500	TraesCS1B03G0817800	stop_gained	E449*	P-loop containing nucleoside triphosphate hydrolase; Kinesin motor domain; Kinesin-like protein; Kinesin motor domain, conserved site; RuvA domain 2-like; Kinesin-like protein KIF22 (Kid); P-loop containing nucleoside triphosphate hydrolase; Kinesin motor domain; Kinesin-like protein; Kinesin motor domain, conserved site; RuvA domain 2-like; Kinesin-like protein KIF22 (Kid)
Traes_1DL_D974A0F4A.1	TraesCS1D02G146500	TraesCS1D03G0370900	stop_gained	W48*	Translation Initiation factor eIF- 4e; Eukaryotic translation initiation factor 4E (eIF-4E), conserved site; Translation Initiation factor eIF- 4e-like domain
Traes_1DL_1B66F6277.1	TraesCS1D02G248600	TraesCS1D03G0602100	stop_gained	Q644*	P-loop containing nucleoside triphosphate hydrolase; Kinesin motor domain; Kinesin-like protein; Kinesin motor domain, conserved site
Traes_2AL_2CA96E772.2	TraesCS2A02G478300	TraesCS2A03G1120800	stop_gained	Q414*	UHRF1-binding protein 1-like; Vacuolar protein sorting-associated protein 13A N-terminal domain
Traes_2AS_9F8E6C111.1	TraesCS2A02G028100	TraesCS2A03G0056300	stop_gained	Q144*	Isoprenoid synthase domain; Terpene synthase, metal-binding domain; Terpene synthase, N-terminal domain; Terpenoid cyclases/protein prenyltransferase alpha-alpha toroid; Isoprenoid synthase domain; Terpene synthase, metal-binding domain; Terpene synthase, N-terminal domain; Terpenoid cyclases/protein prenyltransferase alpha-alpha toroid
Traes_2BS_A2F739017.1	TraesCS2B02G153500	TraesCS2B03G0371500	stop_gained	Q20*	Uncharacterised protein family UPF0497, trans-membrane plant
Traes_2BS_206D71BC9.1	TraesCS2B02G063900	TraesCS2B03G0134500	stop_gained	Q462*	Tetratricopeptide-like helical domain; Tetratricopeptide repeat; Tetratricopeptide repeat-containing domain; Peptidyl-prolyl cis-trans isomerase, FKBP-type, domain; Peptidyl-prolyl cis-trans isomerase, FKBP-type; Tetratricopeptide-like helical domain; Tetratricopeptide repeat; Tetratricopeptide repeat-containing domain; Peptidyl-prolyl cis-trans isomerase, FKBP-type, domain; Peptidyl-prolyl cis-t…
Traes_3AL_8CEE1FA9E.2	TraesCS3A02G316700	TraesCS3A03G0773800	stop_gained	W13*	ATP-NAD kinase-like domain
Traes_3AS_F5D3E0CC5.2	TraesCS3A02G118600	TraesCS3A03G0259400	stop_gained	W258*	Tetratricopeptide-like helical domain; Tetratricopeptide repeat; Tetratricopeptide repeat-containing domain; Protein of unknown function DUF3493; Tetratricopeptide-like helical domain; Tetratricopeptide repeat; Tetratricopeptide repeat-containing domain; Protein of unknown function DUF3493
Traes_3DL_BBF67A8D5.2	TraesCS3D02G284700	TraesCS3D03G0655700	stop_gained	Q67*	Uncharacterised protein family UPF0497, trans-membrane plant
Traes_3DS_E787E1F0F.1	TraesCS3D02G157400	TraesCS3D03G0334600	stop_gained	Q28*	Mitochondrial substrate/solute carrier; Mitochondrial carrier domain
Traes_4AS_EA51D31DA.2	TraesCS4A02G022800	TraesCS4A03G0041600	stop_gained	W902*	P-loop containing nucleoside triphosphate hydrolase; Helicase, C-terminal; Helicase superfamily 1/2, ATP-binding domain; SNF2-related; P-loop containing nucleoside triphosphate hydrolase; Helicase, C-terminal; Helicase superfamily 1/2, ATP-binding domain; SNF2-related
Traes_4AS_34DFBA49B.1	TraesCS4A02G117700	TraesCS4A03G0241900	stop_gained	W159*	P-loop containing nucleoside triphosphate hydrolase; Kinesin motor domain; Kinesin-like protein; Calponin homology domain; P-loop containing nucleoside triphosphate hydrolase; Kinesin motor domain; Kinesin-like protein; Calponin homology domain
Traes_4AS_8437BFB00.2	TraesCS4A02G120000	TraesCS4A03G0246900	stop_gained	Q127*	Double-stranded RNA-binding domain; Peptide chain release factor class I/class II; Peptide chain release factor; Peptide chain release factor 2; Double-stranded RNA-binding domain; Peptide chain release factor class I/class II; Peptide chain release factor; Peptide chain release factor 2
Traes_4DL_E4CF2BFBC.2	TraesCS4D02G189300	TraesCS4D03G0468200	stop_gained	W527*	WD40 repeat; WD40-repeat-containing domain; WD40 repeat, conserved site; WD40/YVTN repeat-like-containing domain; Small-subunit processome, Utp12; Quinonprotein alcohol dehydrogenase-like superfamily; WD40 repeat; WD40-repeat-containing domain; WD40 repeat, conserved site; WD40/YVTN repeat-like-containing domain; Small-subunit processome, Utp12; Quinonprotein alcohol dehydrogenase-like superfamily
Traes_4DL_6481C485B.2			stop_gained	W1744*	Zinc finger, RING/FYVE/PHD-type; Zinc finger, PHD-type, conserved site; Zinc finger, PHD-finger; Zinc finger, PHD-type; Zinc finger, FYVE/PHD-type; Plus-3 domain; Plus-3 domain, subgroup; GYF domain; SWIB/MDM2 domain; SWIB domain; Zinc finger, RING/FYVE/PHD-type; Zinc finger, PHD-type, conserved site; Zinc finger, PHD-finger; Zinc finger, PHD-type; Zinc finger, FYVE/PHD-type; Plus-3 domain; Plus-…
Traes_4DS_7610E7772.1	TraesCS4D02G091300	TraesCS4D03G0179100	stop_gained	R382*	Nucleotide-binding alpha-beta plait domain; RNA recognition motif domain; Transcription termination and cleavage factor C-terminal domain; Cleavage stimulation factor subunit 2, hinge domain; Nucleotide-binding alpha-beta plait domain; RNA recognition motif domain; Transcription termination and cleavage factor C-terminal domain; Cleavage stimulation factor subunit 2, hinge domain; Nucleotide-bind…
Traes_5AL_616C1C8C5.2	TraesCS5A02G557400	TraesCS5A03G1298100	stop_gained	W642*	Plus-3 domain; Plus-3 domain, subgroup; GYF domain; SWIB/MDM2 domain; SWIB domain; Plus-3 domain; Plus-3 domain, subgroup; GYF domain; SWIB/MDM2 domain; SWIB domain; Plus-3 domain; Plus-3 domain, subgroup; GYF domain; SWIB/MDM2 domain; SWIB domain
Traes_5BL_60B0C92A6.1	TraesCS5B02G413400	TraesCS5B03G1018400	stop_gained	W100*	S-adenosyl-L-methionine-dependent methyltransferase; Putative S-adenosyl-L-methionine-dependent methyltransferase
Traes_5BL_D20CD7D08.1	TraesCS5B02G153200	TraesCS5B03G0419600	stop_gained	W177*
Traes_5BL_B477B88E5.1	TraesCS5B02G217100	TraesCS5B03G0573200	stop_gained	Q658*	Extracellular ligand-binding receptor; Ionotropic glutamate receptor; Ionotropic glutamate receptor, plant; Periplasmic binding protein-like I; Extracellular ligand-binding receptor; Ionotropic glutamate receptor; Ionotropic glutamate receptor, plant; Periplasmic binding protein-like I; Extracellular ligand-binding receptor; Ionotropic glutamate receptor; Ionotropic glutamate receptor, plant; Per…
Traes_5BL_3F78FBC9D.1	TraesCS5B02G520500	TraesCS5B03G1264600	stop_gained	W287*	Per1-like
Traes_6AL_30B272DDD.2	TraesCS6A02G198000	TraesCS6A03G0521700	stop_gained	W97*	Myb domain; SANT/Myb domain; Homeodomain-like
Traes_6AS_F4245EE48.1	TraesCS6A02G175000	TraesCS6A03G0432700	stop_gained	W67*
Traes_6AS_880AC0266.1	TraesCS6A02G034200	TraesCS6A03G0075700	stop_gained	W662*	P-loop containing nucleoside triphosphate hydrolase; Helicase, C-terminal; Helicase superfamily 1/2, ATP-binding domain; Bromodomain; SNF2-related; Glutamine-Leucine-Glutamine, QLQ; BRAHMA (BRM) ATPase; P-loop containing nucleoside triphosphate hydrolase; Helicase, C-terminal; Helicase superfamily 1/2, ATP-binding domain; Bromodomain; SNF2-related; Glutamine-Leucine-Glutamine, QLQ; BRAHMA (BRM) A…
Traes_6AS_A80B0526C.5	TraesCS6A02G086000	TraesCS6A03G0196600	stop_gained	W450*	Pentatricopeptide repeat; Tetratricopeptide-like helical domain; Pentatricopeptide repeat; Tetratricopeptide-like helical domain; Pentatricopeptide repeat; Tetratricopeptide-like helical domain
Traes_6BL_7DB204621.2	TraesCS6B02G454800	TraesCS6B03G1261800	stop_gained	Q640*	Protein kinase domain; Protein kinase-like domain; Legume lectin domain; Concanavalin A-like lectin/glucanase domain; Serine/threonine-protein kinase, active site; Protein kinase, ATP binding site; Serine/threonine/dual specificity protein kinase, catalytic domain; Serine-threonine/tyrosine-protein kinase catalytic domain; Protein kinase domain; Protein kinase-like domain; Legume lectin domain; C…
Traes_6DL_43C028770.2	TraesCS6D02G252600	TraesCS6D03G0610200	stop_gained	Q92*
Traes_6DL_818B325B1.2	TraesCS6D02G288400	TraesCS6D03G0684000	stop_gained	Q1363*	Bromo adjacent homology (BAH) domain; Transcription factor IIS, N-terminal; Transcription elongation factor, TFIIS/CRSP70, N-terminal, sub-type; Bromo adjacent homology (BAH) domain; Transcription factor IIS, N-terminal; Transcription elongation factor, TFIIS/CRSP70, N-terminal, sub-type
Traes_7AL_6A23AD7D3.1	TraesCS7A02G434400	TraesCS7A03G1052700	stop_gained	Q350*	Domain of unknown function DUF547
Traes_7BS_AF2D07B3C.1	TraesCS7B02G159500	TraesCS7B03G0434100	stop_gained	W60*	GOLD domain; TMP21-related
Traes_7BS_600DF224D.1	TraesCS7B02G058900	TraesCS7B03G0157100	stop_gained	Q127*	Zinc finger, RanBP2-type; WLM domain; Zinc finger, RanBP2-type; WLM domain
Traes_7DL_5BA698633.1	TraesCS7D02G371500	TraesCS7D03G0876500	stop_gained	Q407*	Protein of unknown function DUF3133
TRAES3BF094400030CFD_t1			stop_gained	W865*	Pentatricopeptide repeat; Tetratricopeptide-like helical domain; Pentatricopeptide repeat; Tetratricopeptide-like helical domain; Pentatricopeptide repeat; Tetratricopeptide-like helical domain
Traes_2BL_7F9F8D481.1	TraesCS2B02G516700	TraesCS2B03G1298000	stop_gained	W358*	Concanavalin A-like lectin/glucanase domain; Glycosyl hydrolase family 32, C-terminal; Glycosyl hydrolase family 32, N-terminal; Glycosyl hydrolase, five-bladed beta-propellor domain; Glycoside hydrolase, family 32; Concanavalin A-like lectin/glucanase domain; Glycosyl hydrolase family 32, C-terminal; Glycosyl hydrolase family 32, N-terminal; Glycosyl hydrolase, five-bladed beta-propellor domain;…
Traes_5DS_A586F7675.2	TraesCS5D02G032700	TraesCS5D03G0081300	stop_gained	W327*	NAD(P)-binding domain; RmlD-like substrate binding domain; NAD(P)-binding domain; RmlD-like substrate binding domain
Traes_7AL_AB301BDD3.1	TraesCS7A02G463200	TraesCS7A03G1124000	stop_gained	Q168*	Zinc finger, RING/FYVE/PHD-type; Zinc finger, RING-CH-type
Traes_7BL_E4BC8AB8B.1	TraesCS7B02G271600	TraesCS7B03G0743400	stop_gained	Q657*	P-loop containing nucleoside triphosphate hydrolase; AAA+ ATPase domain; ABC transporter-like; ABC-2 type transporter; Plant PDR ABC transporter associated; P-loop containing nucleoside triphosphate hydrolase; AAA+ ATPase domain; ABC transporter-like; ABC-2 type transporter; Plant PDR ABC transporter associated; P-loop containing nucleoside triphosphate hydrolase; AAA+ ATPase domain; ABC transpor…
Traes_7DL_67AB0F62C.2	TraesCS7D02G306200	TraesCS7D03G0731400	stop_gained	G445*	Concanavalin A-like lectin/glucanase domain; Galectin, carbohydrate recognition domain; Glycosyl transferase, family 31; Concanavalin A-like lectin/glucanase domain; Galectin, carbohydrate recognition domain; Glycosyl transferase, family 31
TRAES3BF045900010CFD_t1			stop_gained	Q*	Protein of unknown function DUF538
Traes_1AL_431E91379.1	TraesCS1A02G432600	TraesCS1A03G1051600	stop_gained	Q153*	Domain of unknown function DUF4220; Protein of unknown function DUF594; Ubiquitin specific protease domain; Ubiquitin specific protease, conserved site; Peptidase C19, ubiquitin carboxyl-terminal hydrolase; Domain of unknown function DUF4220; Protein of unknown function DUF594; Ubiquitin specific protease domain; Ubiquitin specific protease, conserved site; Peptidase C19, ubiquitin carboxyl-termi…
Traes_1AL_C0FD40AEA.1	TraesCS1A02G209000	TraesCS1A03G0551900	stop_gained	G400*	Protein of unknown function DUF3527
Traes_1AS_004261C66.2	TraesCS1A02G050300	TraesCS1A03G0122000	stop_gained	W156*	Pentatricopeptide repeat; Pentatricopeptide repeat
Traes_1BL_D8EBCB398.1	TraesCS1B02G289000	TraesCS1B03G0807800	stop_gained	W41*	Tetratricopeptide-like helical domain; Tetratricopeptide repeat; Tetratricopeptide TPR2; Tetratricopeptide repeat-containing domain
Traes_1BL_A970C9186.1	TraesCS1B02G241400	TraesCS1B03G0687100	stop_gained	Q328*	Protein kinase domain; Protein kinase-like domain; Concanavalin A-like lectin/glucanase domain; Serine/threonine-protein kinase, active site; Protein kinase, ATP binding site; Serine/threonine/dual specificity protein kinase, catalytic domain; Serine-threonine/tyrosine-protein kinase catalytic domain
Traes_1BL_78BBBD334.1	TraesCS1B02G271800	TraesCS1B03G0758900	stop_gained	Q122*	Pyridine nucleotide-disulphide oxidoreductase, FAD/NAD(P)-binding domain; GDP dissociation inhibitor; Rab GDI protein
Traes_1BL_F1A7FDC83.1	TraesCS1B02G252100	TraesCS1B03G0712400	stop_gained	W95*
Traes_1BS_A00884C26.1	TraesCS1B02G141300	TraesCS1B03G0385700	stop_gained	E544*	Mu homology domain; Clathrin adaptor, mu subunit; Longin-like domain
Traes_2BL_D7E37D22E.1	TraesCS2B02G606100	TraesCS2B03G1515900	stop_gained	W220*	Protein kinase domain; Protein kinase-like domain; Concanavalin A-like lectin/glucanase domain; Serine/threonine-protein kinase, active site; Protein kinase, ATP binding site; Serine/threonine/dual specificity protein kinase, catalytic domain; C2 domain; Protein kinase domain; Protein kinase-like domain; Concanavalin A-like lectin/glucanase domain; Serine/threonine-protein kinase, active site; Pr…
Traes_2BS_5271059D2.1	TraesCS2B02G139000	TraesCS2B03G0336600	stop_gained	S185*	Protein kinase domain; Protein kinase-like domain; Serine/threonine-protein kinase, active site; Serine/threonine/dual specificity protein kinase, catalytic domain
Traes_2DL_869D9AD06.2	TraesCS2D02G279200	TraesCS2D03G0648000	stop_gained	Q11*	Pathogenic type III effector avirulence factor Avr cleavage site
Traes_2DS_EAD1BD298.2	TraesCS2D02G188400	TraesCS2D03G0393400	stop_gained	E289*	Pentatricopeptide repeat; Tetratricopeptide-like helical domain; Pentatricopeptide repeat; Tetratricopeptide-like helical domain
Traes_4AS_2B3985A65.1	TraesCS4A02G126200	TraesCS4A03G0264000	stop_gained	Y350*	NAD(P)-binding domain; Glucose-6-phosphate dehydrogenase, NAD-binding; Glucose-6-phosphate dehydrogenase; Glucose-6-phosphate dehydrogenase, C-terminal; NAD(P)-binding domain; Glucose-6-phosphate dehydrogenase, NAD-binding; Glucose-6-phosphate dehydrogenase; Glucose-6-phosphate dehydrogenase, C-terminal
Traes_4BL_1BBF712A1.1	TraesCS4B02G174700	TraesCS4B03G0492700	stop_gained	G96*	Pyruvate/Phosphoenolpyruvate kinase-like domain; Pyruvate kinase; Pyruvate kinase, active site; Pyruvate kinase, barrel; Pyruvate kinase, beta-barrel insert domain; Pyruvate kinase, alpha/beta; Pyruvate kinase, C-terminal; Pyruvate kinase-like, insert domain; Pyruvate/Phosphoenolpyruvate kinase-like domain; Pyruvate kinase; Pyruvate kinase, active site; Pyruvate kinase, barrel; Pyruvate kinase, b…
Traes_4DL_7EA3C006C.1	TraesCS4D02G200800	TraesCS4D03G0492900	stop_gained	Q83*	Protein of unknown function DUF810
Traes_4DL_7B9AE3CBA.1			stop_gained	W83*	Decaprenyl diphosphate synthase-like; Di-trans-poly-cis-decaprenylcistransferase-like, conserved site
Traes_4DS_2F2862C3F.1	TraesCS4D02G084300	TraesCS4D03G0162200	stop_gained	Q45*
Traes_5BL_7444BC60E.1	TraesCS5B02G178900	TraesCS5B03G0478200	stop_gained	E469*	NB-ARC; P-loop containing nucleoside triphosphate hydrolase; Leucine-rich repeat; AAA+ ATPase domain; NB-ARC; P-loop containing nucleoside triphosphate hydrolase; Leucine-rich repeat; AAA+ ATPase domain
Traes_5BL_60FBE677D.1	TraesCS5B02G131000	TraesCS5B03G0361600	stop_gained	G30*	Pyruvate kinase; Pyruvate kinase, alpha/beta; Pyruvate kinase, C-terminal
Traes_5BL_AC845F1C1.1	TraesCS5B02G475700	TraesCS5B03G1161900	stop_gained	Q99*	Glycoside hydrolase, catalytic domain; Glycoside hydrolase superfamily; Glycoside hydrolase, family 13; Glycosyl hydrolase, family 13, all-beta; Glycosyl hydrolase, family 13, catalytic domain; Alpha-amylase, C-terminal beta-sheet; Glycosyl hydrolase, family 13, subfamily, catalytic domain; Alpha amylase; Alpha-amylase, plant; Glycoside hydrolase, catalytic domain; Glycoside hydrolase superfamily…
Traes_5BS_FED4AE2C5.2	TraesCS5B02G062400	TraesCS5B03G0155200	stop_gained	W269*	CRC domain; Lin-54 family
Traes_5DL_DE79437B6.1	TraesCS5D02G188300	TraesCS5D03G0448300	stop_gained	W140*	Zinc finger, RING/FYVE/PHD-type; Zinc finger, RING-type; Zinc finger, RING-CH-type
Traes_6DL_7CC5E8DE7.1	TraesCS6D02G239500	TraesCS6D03G0584200	stop_gained	G380*	Peptidase M48; CAAX prenyl protease 1; CAAX prenyl protease 1, N-terminal; Peptidase M48; CAAX prenyl protease 1; CAAX prenyl protease 1, N-terminal
Traes_7BS_2EC93A7D7.1	TraesCS7B02G015400	TraesCS7B03G0038500	stop_gained	E185*	P-loop containing nucleoside triphosphate hydrolase; AAA+ ATPase domain; ABC transporter type 1, transmembrane domain; ABC transporter-like; ABC transporter, conserved site; P-loop containing nucleoside triphosphate hydrolase; AAA+ ATPase domain; ABC transporter type 1, transmembrane domain; ABC transporter-like; ABC transporter, conserved site
Traes_7DL_9A293EA4D.2	TraesCS7D02G498300	TraesCS7D03G1178200	stop_gained	E515*	FAD-binding, type 2; CO dehydrogenase flavoprotein-like, FAD-binding, subdomain 2; [2Fe-2S]-binding; Molybdopterin dehydrogenase, FAD-binding; CO dehydrogenase flavoprotein, C-terminal; Aldehyde oxidase/xanthine dehydrogenase, molybdopterin binding; Aldehyde oxidase/xanthine dehydrogenase, a/b hammerhead; Aldehyde oxidase/xanthine dehydrogenase; FAD-binding, type 2; CO dehydrogenase flavoprotein-…
Traes_1AS_C7AC68B55.1	TraesCS1A02G086900	TraesCS1A03G0210700	stop_gained&splice_region_variant	W175*	Membrane bound O-acyl transferase, MBOAT
Traes_1DL_2A17EE523.2	TraesCS1D02G255800	TraesCS1D03G0615900	stop_gained&start_lost	Q*	Proteinase inhibitor I25, cystatin, conserved region; Cystatin; Proteinase inhibitor I25, cystatin, conserved site
Traes_2AL_9EC3226F7.1	TraesCS2A02G381100	TraesCS2A03G0922900	stop_gained&splice_region_variant	R132*	Aromatic amino acid lyase; Fumarase/histidase, N-terminal; L-Aspartase-like; Phenylalanine/histidine ammonia-lyases, active site; Phenylalanine ammonia-lyase; Phenylalanine ammonia-lyase, shielding domain
Traes_2BS_9931EE821.7	TraesCS2B02G027000	TraesCS2B03G0056300	stop_retained_variant		Protein kinase domain; Protein kinase-like domain; Serine/threonine-protein kinase, active site; Protein kinase, ATP binding site; Serine/threonine/dual specificity protein kinase, catalytic domain
Traes_5AL_B33C7B80F.1	TraesCS5A02G492900	TraesCS5A03G1156100	start_lost	MI	S-adenosyl-L-methionine-dependent methyltransferase
Traes_7BL_C3CE8540D.1	TraesCS7B02G461100	TraesCS7B03G1240800	stop_lost	*436E	Bromodomain
Red-highlighted contents indicate phosphorylation picked up in the main text.
